# Supplementary material for: A functional MRI investigation of crossmodal interference in an audiovisual Stroop task
Source: PLoS One. 2019 Jan 15;14(1):e0210736. doi: 10.1371/journal.pone.0210736 (PMC6333399; doi:10.1371/journal.pone.0210736)
Supplement: S1 File — Group contrast fMRI data in nifti format, region of interest values for each condition, and behavioral results (accuracy and reaction times). (ZIP) [file pone.0210736.s003.zip]

Archive with 9 entries (9 files):
- AVstroop_accuracy-RT.xlsx
- AVstroop_Aud-rest.nii
- AVstroop_Cong-meanAV.nii
- AVstroop_Cong-rest.nii
- AVstroop_Incong-Cong.nii
- AVstroop_Incong-meanAV.nii
- AVstroop_Incong-rest.nii
- AVstroop_Vis-rest.nii
- ExtractedROI_Zscores.xlsx
