# Supplementary material for: A functional MRI investigation of crossmodal interference in an audiovisual Stroop task
Source: PLoS One. 2019 Jan 15;14(1):e0210736. doi: 10.1371/journal.pone.0210736 (PMC6333399; doi:10.1371/journal.pone.0210736)
Supplement: S1 File — Group contrast fMRI data in nifti format, region of interest values for each condition, and behavioral results (accuracy and reaction times). (ZIP) [file pone.0210736.s003.zip › AVstroop_accuracy-RT.xlsx]

## Sheet: Exp1 - Accuracy & RT 400-2500
Experiment 1 (n=29) with RT trimming window 400-2500ms
subjID	Accuracy Incong	Accuracy Cong	Accuracy Audio	Accuracy Visual	RT Incon	RT Cong	RT Audio	RT Visual
1	0.95	0.975	0.95	0.95	902.763	728.256	854.447	742.079
2	0.925	0.975	0.95	0.9	1008.59	891.846	1055.11	944.111
3	0.975	0.948718	0.975	0.975	1160.62	1017.03	1061.41	912.385
4	0.974359	1	0.948718	0.925	1266.08	1092.22	1258.84	1090.27
5	0.95	0.974359	0.95	0.975	1329.74	1073.92	1228.39	1063.23
6	1	1	1	0.974359	933.175	848.395	914.775	736.316
7	0.948718	1	0.95	0.974359	988.838	753.333	925.289	856.763
8	0.925	0.925	0.975	0.925	1072.41	871.27	973.179	970.865
9	0.95	0.923077	0.923077	0.925	1226.39	1083.58	1159.33	1076.76
10	0.9	1	1	0.95	1086.53	835.325	976.075	908.579
11	1	0.975	1	1	1085.88	963.846	1020.75	989.75
12	1	0.95	1	1	1030.65	828.237	955.15	820.325
13	0.975	0.975	0.975	0.925	1058.44	870.564	1086.51	859.162
14	1	0.974359	0.975	0.925	1215.92	1000.68	1161.62	1022.86
15	0.948718	1	0.975	1	1252.68	1054.75	1183.54	1179.62
16	0.925	1	0.975	0.974359	884.486	759.85	910.487	772.316
17	0.897436	0.95	0.95	1	1065.74	863.579	1041	943.125
18	0.95	1	0.95	1	1192.66	1092.75	1068.84	1078.17
19	0.95	0.975	1	0.95	927.658	766.615	908.275	811.974
20	0.9	0.975	1	0.95	964.556	777.41	919.15	735.263
21	0.9	0.974359	0.975	0.974359	1183.75	903.421	1061.13	984.368
22	1	1	0.975	0.975	1113.05	833.075	976.872	932.667
23	0.875	0.9	0.9	0.918919	1190.77	947.194	1048.22	868.176
24	0.925	0.85	0.925	0.894737	1287.86	1025.21	1095.19	1138.62
25	0.975	0.948718	1	0.975	1243.77	904.568	1167.38	987.923
26	1	0.975	0.975	0.975	1000.8	867.718	997.41	822.513
27	0.974359	0.975	1	0.95	964.526	877.667	926.125	1070.74
28	0.925	0.975	0.95	0.974359	1054.57	827.718	1057.05	883.789
29	0.9	0.95	0.975	1	1011.86	756.763	984.923	941.925
Ave	0.948917	0.96702	0.968855	0.959843	1093.27	900.579	1033.67	936.022
Std Error	0.0375804	0.0342559	0.0265866	0.0315816	125.958	113.097	104.46	122.831

## Sheet: Exp1 - Accuracy & RT 400-1400
Experiment 1 (n=29) with RT trimming window 400-1400ms
subjID	Accuracy Incong	Accuracy Cong	Accuracy Audio	Accuracy Visual	RT Incon	RT Cong	RT Audio	RT Visual
1	1	1	1	1	902.763	728.256	854.447	742.079
2	0.972222	1	1	1	961.889	875.789	975.515	924.314
3	1	1	1	1	1073.45	916.094	1011.78	845.343
4	1	1	1	1	1086.31	1004.08	1060.26	1002.28
5	1	1	1	1	1119.04	980.031	1099.97	958.156
6	1	1	1	1	933.175	836.795	894.179	707.405
7	1	1	1	1	962.257	736.026	896.083	836.27
8	0.969697	1	1	1	975.667	838.194	958.632	910.441
9	1	1	1	1	1067.34	907.962	1006.24	960.613
10	1	1	1	0.972222	1026.58	835.325	976.075	879.838
11	1	1	1	1	1046.89	963.846	1006.05	989.75
12	1	1	1	1	1001.24	828.237	938.641	803.718
13	1	1	1	1	988.647	855.474	1035.56	859.162
14	0.96875	0.973684	0.972973	0.916667	1192.38	981.325	1164.6	1021.48
15	1	1	1	1	1106.4	995.111	1082.64	1071.06
16	1	1	1	1	884.486	759.85	891.763	772.316
17	1	1	1	1	1045.03	863.579	990.4	853.629
18	1	1	1	1	1127.16	1062.45	1049.11	1033.86
19	0.95	0.975	1	0.948718	946.75	772.625	908.275	836.6
20	1	1	1	1	950	777.41	919.15	735.263
21	1	1	1	1	1111.7	889.595	998.353	948.194
22	1	1	1	1	1028	817.051	933.25	906.605
23	1	1	1	1	1101.59	902.441	972.312	845.242
24	1	1	1	1	1085.19	908.724	964.935	921.32
25	1	1	1	1	1106.5	881.528	1098.03	907.529
26	1	1	1	1	1000.8	829.162	972	801.868
27	1	1	1	1	1018.91	862.632	1008.27	911.615
28	1	1	1	1	969.875	827.718	987.714	865.757
29	1	1	1	1	978.706	734.108	925.865	900.447
Ave	0.995195	0.99823	0.999068	0.9944	1027.54	867.98	985.521	888.005
Std Error	0.0126731	0.00661901	0.00501879	0.0183581	75.3754	86.364	71.8402	90.8075

## Sheet: Exp2 - Accuracy
Experiment 1 (n=29) with RT trimming window 400-1400ms
subjID	Accuracy Incong	Accuracy Cong	Accuracy Audio	Accuracy Visual
1	0.983	1	1	0.95
2	0.917	0.983	0.967	0.967
3	0.983	0.983	0.983	0.917
4	0.933	0.967	0.983	1
5	0.967	0.983	0.983	0.983
6	0.85	1	0.95	0.917
7	0.933	0.967	0.983	0.983
8	1	1	1	0.983
9	0.983	1	1	1
10	1	1	0.983	1
11	0.983	1	0.983	0.983
12	0.917	0.933	0.917	0.983
13	0.883	0.933	0.9	0.967
14	1	0.967	0.95	0.983
15	0.983	1	1	0.983
16	0.967	0.967	0.983	1
17	0.917	0.983	0.967	1
18	1	0.95	0.983	1
19	0.983	1	0.983	0.967
20	0.983	1	0.983	0.983
Ave	0.95825	0.9808	0.97405	0.97745
Std Error	0.0430262	0.0224982	0.0266448	0.0248013
