# Supplementary material for: A functional MRI investigation of crossmodal interference in an audiovisual Stroop task
Source: PLoS One. 2019 Jan 15;14(1):e0210736. doi: 10.1371/journal.pone.0210736 (PMC6333399; doi:10.1371/journal.pone.0210736)
Supplement: S1 File — Group contrast fMRI data in nifti format, region of interest values for each condition, and behavioral results (accuracy and reaction times). (ZIP) [file pone.0210736.s003.zip › ExtractedROI_Zscores.xlsx]

## Sheet: Incong-meanAV witin A>0 and V>0
AV incongruent condition versus mean (A+V) in A>0 Ç V>0 regions was computed. A>0 and V>0 regions were determined by a threshold of p < 0.001, FWE-corrected p < 0.05 with a minimum cluster size of 141 and 152 voxels, respectively. The threshold for each contrast within these A>0 Ç V>0 regions was p < 0.001, uncorrected.
Subject	LSupPar_Incong	LSupPar_Cong	LSupPar_Aud	LSupPar_Vis
1	0.004308	0.001927	0.001161	0.001891
2	0.003874	0.001329	0.001507	0.000807
3	0.004338	0.001997	0.003251	0.004056
4	0.004555	0.002721	0.002521	0.002919
5	0.003648	0.000461	0.002306	0.001843
6	0.00415	0.004969	0.002039	0.001808
7	-0.002116	-0.000551	1.3e-05	0.000371
8	0.002566	0.003024	0.001845	0.002936
9	0.003539	0.002067	0.001375	0.0008
10	0.000558	0.000188	-1.1e-05	0.000441
11	0.003613	0.00017	0.000427	0.000731
12	0.003002	0.002533	0.000453	0.001495
13	0.004725	0.002222	0.002472	0.000748
14	0.003279	0.001496	0.002521	0.003106
15	0.008485	0.002771	0.003282	0.004324
16	0.0012	0.000183	0.000434	2.7e-05
17	0.001867	0.001068	0.001296	0.001306
18	0.001824	0.000864	0.001202	0.000765
19	0.005375	0.002817	0.004649	0.003005
20	0.002179	0.001127	0.001804	0.000547
Ave	0.00172735	0.00166915	0.00172735	0.0016963
Std Error	0.000268742	0.000291252	0.000268742	0.000286548

## Sheet: Incong-meanAV within A>0
Incongruent - mean(A+V) in regions significantly activated by the auditory-only condition versus rest (i.e. without the additional V>0 criterion). A>0 regions were determined by a threshold of p < 0.001, FWE-corrected p < 0.05 with a minimum cluster size of 141 voxels. The threshold for each contrast within these A>0 regions was p < 0.001, uncorrected.
Subject	LSupPar_Incong	LSupPar_Cong	LSupPar_Aud	LSupPar_Vis	LpostSTG_incong	LpostSTG_cong	LpostSTG_aud	LpostSTG_vis	LantSTG_incong	LantSTG_cong	LantSTG_aud	LantSTG_vis	RantSTG_incong	RantSTG_cong	RantSTG_aud	RantSTG_vis
1	0.004412	0.001878	0.001519	0.001504	0.001881	0.001809	0.001072	0.000103	0.003011	0.002735	0.001948	-0.000219	0.002215	0.002254	0.00184	-0.000252
2	0.003176	0.000555	0.001491	-0.00075	-0.00139	-0.001711	-0.001797	-0.000976	-0.000108	0.003112	0.004834	-0.004516	0.000259	0.001438	0.002923	-0.001968
3	0.004078	0.001237	0.002777	0.002971	0.000907	0.000644	0.001385	-0.000461	0.001409	0.001435	0.000245	0.000663	0.00079	0.000264	2.3e-05	-0.001701
4	0.004902	0.002973	0.002924	0.003341	0.003773	0.002013	0.002784	-0.000286	0.001478	0.00145	0.001662	-0.001568	0.001259	0.000799	0.001866	-0.001413
5	0.004282	0.000427	0.002424	0.001002	0.001471	0.001059	0.002116	-0.001227	0.004209	0.003868	0.004706	-0.001633	0.002784	0.002693	0.003891	-0.001914
6	0.003767	0.004308	0.001806	0.001773	0.001395	0.000561	0.001355	0.000846	0.001325	0.00137	0.00133	-0.000603	0.001778	0.001848	0.002944	-0.001356
7	-0.001186	-0.000595	0.000401	1e-05	0.001144	0.001453	0.002289	-0.00121	0.003421	0.002533	0.003388	-0.000788	0.001936	0.001869	0.002381	-0.000938
8	0.001841	0.003069	0.001592	0.002657	0.0002	2.4e-05	0.000834	3.9e-05	0.002606	0.001977	0.003501	-0.000259	0.002929	0.002142	0.004065	-0.000413
9	0.003919	0.001981	0.000728	0.000911	0.001725	0.000227	0.000851	-2.1e-05	0.001991	0.001561	0.00147	0.000569	0.001762	0.001127	0.002265	-0.000633
10	0.000631	-0.000699	-0.000203	0.000454	0.002219	0.000742	0.00063	-0.000175	0.004292	0.002584	0.001244	0.001742	0.004015	0.002258	0.002885	0.00043
11	0.002644	4.2e-05	0.000544	-5.1e-05	0.001453	0.002351	0.001499	-0.000746	0.00074	0.002571	0.001996	-0.001652	0.000928	0.001665	0.001015	-8.5e-05
12	0.003161	0.002803	0.000352	0.001862	0.001242	0.001277	0.001404	-0.000319	0.000565	2e-06	0.000605	-0.001594	0.001101	0.000474	0.001397	-0.002348
13	0.005123	0.002294	0.002924	0.000703	0.002972	0.001842	0.002676	0.00132	0.000584	0.000583	0.001553	-0.000739	0.001402	0.001695	0.002745	-0.000309
14	0.003599	0.001309	0.002339	0.003011	0.000938	0.001357	0.001509	-0.000737	0.000655	0.001075	0.002313	-0.002071	0.00036	0.000632	0.000494	-0.000787
15	0.008291	0.002952	0.002977	0.004545	0.002021	0.001257	0.00254	0.001069	0.002817	0.003124	0.00381	8e-06	0.002387	0.002184	0.002962	0.000565
16	0.001454	0.000786	0.000935	0.000435	-0.000594	-0.000473	-0.000198	-0.000495	0.002217	0.002358	0.002958	-0.00051	0.000702	0.000449	0.001253	-0.001495
17	0.00185	0.000894	0.001791	0.001415	-0.000413	-0.000955	-0.000488	-0.001205	0.001346	0.00135	0.001712	-0.000979	0.001025	0.000477	0.000626	-0.00126
18	0.00238	0.001155	0.001758	0.00087	-0.000655	0.000762	0.000466	-0.001594	0.002154	0.001826	0.001947	-0.000545	0.001657	0.001142	0.001457	-0.001392
19	0.005181	0.003059	0.004332	0.002722	0.003032	0.003284	0.003563	0.000494	0.00402	0.002817	0.003311	-0.001414	0.001689	0.001187	0.002117	-0.002018
20	0.001896	0.001428	0.00188	0.000123	0.001028	0.000348	0.001853	0.000948	0.001422	0.001647	0.002117	-0.00015	0.00066	0.00101	0.00198	-0.000178
Ave	0.00327005	0.0015928	0.00176455	0.0014754	0.00121745	0.00089355	0.00131715	-0.00023165	0.0020077	0.0019989	0.0023325	-0.0008129	0.0015819	0.00138035	0.00205645	-0.00097325
Std Error	0.000447173	0.000299504	0.000249733	0.000305995	0.000294225	0.000258757	0.000278389	0.000187571	0.000290657	0.00021102	0.000281334	0.000284899	0.000211772	0.000162773	0.000242288	0.000188058

## Sheet: Cong-meanAV within A>0
AV congruent condition versus the mean of the audio- and visual-only condition in A>0 regions. A>0 regions were determined by a threshold of p < 0.001, FWE-corrected p < 0.05 with a minimum cluster size of 141 voxels. The threshold for each contrast within these A>0 regions was p < 0.001, uncorrected.
Subject	LantSTG_incong	LantSTG_cong	LantSTG_aud	LantSTG_vis	RantSTG_incong	RantSTG_cong	RantSTG_aud	RantSTG_vis
1	0.002431	0.002698	0.001547	4.9e-05	0.002214	0.002503	0.001763	-0.000363
2	-0.00026	0.00241	0.003884	-0.003104	-9.1e-05	0.00203	0.003555	-0.002645
3	0.001136	0.001267	0.000153	-0.000117	0.001505	0.000694	0.000388	-0.002033
4	0.001274	0.00128	0.001561	-0.001985	0.00151	0.001387	0.002221	-0.001818
5	0.003848	0.003701	0.004249	-0.000999	0.00365	0.003498	0.004559	-0.002311
6	0.000708	0.001213	0.001244	-0.000771	0.001658	0.002257	0.00293	-0.001433
7	0.003033	0.00267	0.003356	9.5e-05	0.002072	0.002028	0.002739	-0.000791
8	0.001973	0.001971	0.002891	-0.000211	0.002726	0.002262	0.003966	-0.000668
9	0.001668	0.001118	0.001514	0.000471	0.001579	0.001069	0.002305	-0.000443
10	0.004239	0.002412	0.001065	0.002008	0.00401	0.002262	0.002151	0.000174
11	0.001238	0.002997	0.002913	-0.000865	0.000445	0.002073	0.001214	-0.000327
12	0.000726	0.000663	0.00132	-0.001606	0.000927	0.000428	0.001491	-0.002224
13	0.000397	0.000577	0.001716	-0.000773	0.001005	0.001271	0.002658	-0.000529
14	0.001453	0.002501	0.003237	-0.001587	0.000692	0.001107	0.001039	-0.001019
15	0.002146	0.002966	0.003518	-9.7e-05	0.002098	0.002454	0.003173	0.000129
16	0.001358	0.001432	0.002029	-0.000438	0.000872	0.000654	0.001677	-0.001421
17	0.000895	0.000769	0.001432	-0.000906	0.000825	0.000493	0.000752	-0.001584
18	0.002379	0.001962	0.001997	-0.000505	0.00158	0.000882	0.001441	-0.001808
19	0.003152	0.002128	0.002568	-0.001152	0.001612	0.001044	0.002125	-0.001727
20	0.001223	0.001831	0.002522	8.6e-05	0.001014	0.001758	0.002605	-0.000164
Ave	0.00175085	0.0019283	0.0022358	-0.00062035	0.00159515	0.0016077	0.0022376	-0.00115025
Std Error	0.000258551	0.000194621	0.000239237	0.000234237	0.000226217	0.000184169	0.000240056	0.000191886

## Sheet: Incong-Cong
AV incongruent > AV congruent analysis (p < 0.001, FWE-corrected p < 0.05 with a minimum cluster size: 165 voxels)
Subject	Precuneus_incong	Precuneus_cong	Precuneus_aud	Precuneus_vis	LpSTS14_incong	LpSTS14_cong	LpSTS14_aud	LpSTS14_vis	RpSTS79_incong	RpSTS70_cong	RpSTS79_aud	RpSTS79_vis
1	0.003505	0.000734	0.00148	0.001261	0.002542	0.001238	0.001512	2.4e-05	0.001272	0.000301	0.001073	0.000945
2	0.001728	-0.00061	0.000438	-0.000334	-0.002774	-0.002491	-0.004524	-0.001381	0.000559	-0.00065	0.000637	-0.000204
3	0.001195	-0.0005	0.000493	-0.001071	0.001598	0.00056	0.000934	0.001165	0.000631	0.000286	0.001272	0.000483
4	0.002746	0.000858	0.001935	0.002222	0.004005	0.002271	0.002895	0.001773	0.000297	-0.001531	7.1e-05	-0.00059
5	0.004729	-0.000108	0.002437	0.002157	0.001063	-0.00055	-0.000238	-0.000447	0.001621	8.7e-05	0.001464	0.00191
6	0.002655	0.002415	0.000526	0.001058	-0.000652	-0.000937	-0.000494	0.00038	0.000468	-0.000185	0.000378	0.000269
7	0.000362	-0.00039	0.0007	0.0004	0.003075	0.001345	0.003551	-6.1e-05	0.000828	0.000299	0.001813	6.8e-05
8	0.001694	0.001544	0.001513	0.001572	0.000385	-2.2e-05	4.9e-05	0.000325	0.002679	0.000828	0.004439	0.000585
9	0.00344	0.001683	0.000485	0.000965	0.001356	0.000271	0.001043	0.000415	0.002119	-0.000213	0.001356	-0.000603
10	-6e-06	-0.001249	-0.000876	-0.000294	0.000324	-0.000548	-0.000681	-0.001727	0.002477	0.000715	0.001436	0.000731
11	0.00155	-0.000794	-0.000147	-4e-06	0.001911	0.001914	0.001054	0.001609	0.000684	0.001276	0.001227	0.000799
12	0.001592	0.001069	-0.000136	0.001444	-0.000361	-0.000101	3e-05	-0.000219	0.000207	-0.00019	-2.6e-05	-0.000287
13	0.004547	0.00186	0.002596	0.000726	0.000909	0.000456	0.000878	-7.2e-05	0.001502	0.00098	0.001835	0.000901
14	0.00341	0.000761	0.001897	0.002906	0.001084	0.000299	0.002013	0.000575	-0.000916	-0.001287	-0.001111	-0.000475
15	0.005956	0.002305	0.002558	0.002905	0.00172	0.000434	0.001039	0.000681	0.002264	0.001167	0.002103	0.001542
16	0.001379	0.000997	0.000913	0.000313	-0.000594	-0.000437	-0.000402	-0.000578	-0.00012	-0.001001	-0.000105	-0.000916
17	0.000615	-0.00012	0.000809	8.4e-05	-0.000714	-0.001629	-0.001117	-0.001841	0.000381	-0.000164	0.000118	-0.001034
18	0.00146	0.000232	0.001029	0.000126	-0.000754	0.000164	-0.000183	-0.000558	-0.000121	1.4e-05	0.000895	-0.000408
19	0.003444	0.002513	0.003931	0.002687	0.004267	0.002844	0.003794	0.001538	0.001271	0.001109	0.002076	-0.000272
20	0.001631	0.00105	0.001609	0.000284	-0.001088	-0.001192	-0.000797	-1.6e-05	-0.000868	-0.001382	-0.000889	-8.6e-05
Ave	0.0023816	0.0007125	0.0012095	0.00097035	0.0008651	0.00019445	0.0005178	7.925e-05	0.00086175	2.295e-05	0.0010031	0.0001679
Std Error	0.000350537	0.000251946	0.000254532	0.000257993	0.000398845	0.000291801	0.000412294	0.000227851	0.000230412	0.00019272	0.000274778	0.000179249

## Sheet: Roberts&Hall ACC
Spherical dACC ROI with a center of mass coordinates derived from Roberts and Hall (2008) conjunction of fMRI findings for visual Stroop and auditory Stroop tasks’ incongruent compared to neutral stimuli (Talairach coordinates: 3 -22 43) and a radius of 10mm.
Subject	Incong_ACC_Roberts	Cong_ACC_Roberts	Aud_ACC_Roberts	Vis_ACC_Roberts
1	0.000456	0.00191	-9e-05	-0.000803
2	0.001916	-0.000678	-0.001746	0.000801
3	0.000774	-0.000948	0.000664	-0.002957
4	-0.001121	0.000676	-0.000216	0.001018
5	-0.005759	-0.001329	-0.006475	-0.002695
6	-0.000712	0.001695	0.001638	0.001603
7	0.000409	-0.000875	-0.000425	0.00014
8	-0.001783	-0.000176	-0.000623	-0.001874
9	0.000837	-0.000408	-0.000322	-0.000198
10	-0.001565	-0.004335	0.001086	0.00016
11	0.000782	0.005871	0.003343	0.002383
12	-0.00195	-0.000389	-0.000354	-0.001105
13	-0.000131	0.000515	-0.002305	-0.000275
14	-0.000268	-3.7e-05	-0.000303	-0.000172
15	-0.00128	-0.002803	-0.001674	-0.001476
16	0.000286	-0.000445	0.000399	0.000438
17	-0.001006	-0.000825	-0.000693	-0.001952
18	-0.001296	-0.001051	-0.000608	-0.001591
19	0.002546	0.000632	0.001811	0.000853
20	-0.000898	-0.001854	-0.001558	-0.002473
Ave	-0.00048815	-0.0002427	-0.00042255	-0.00050875
Std Error	0.000388457	0.000450857	0.00043727	0.000331977
